# Supplementary material for: Identifying Network Biomarkers in Early Diagnosis of Hepatocellular Carcinoma via miRNA–Gene Interaction Network Analysis
Source: Curr Issues Mol Biol. 2023 Sep 10;45(9):7374–87. doi: 10.3390/cimb45090466 (PMC10529263; doi:10.3390/cimb45090466)
Supplement: Supplementary file 1 [file cimb-45-00466-s001.zip]

Archive with 1 entries (1 files):
- cimb-2516011-supplementary.xlsx
