# Supplementary material for: Identifying Network Biomarkers in Early Diagnosis of Hepatocellular Carcinoma via miRNA–Gene Interaction Network Analysis
Source: Curr Issues Mol Biol. 2023 Sep 10;45(9):7374–87. doi: 10.3390/cimb45090466 (PMC10529263; doi:10.3390/cimb45090466)
Supplement: Supplementary file 1 [file cimb-45-00466-s001.zip › cimb-2516011-supplementary.xlsx]

## Sheet: Table S1 
	Gene symbol	Gene title	p-value in GSE101685	p-value in GSE176271	p-value in GSE164760
	FXYD1	FXYD domain containing ion transport regulator 1	0.00628	1.05148e-06	0.00153
	ILF2	interleukin enhancer binding factor 2	0.00619	1.72439e-05	8.6e-05
	TUBA1B	tubulin alpha 1b	0.0054	0.000792646	0.00175
	VNN3	vanin 3	0.00511	0.0073259	6.41e-06
	SERPINA4	serpin family A member 4	0.00427	6.2698e-05	0.000204
	ACACB	acetyl-CoA carboxylase beta	0.00361	6.93219e-06	2.36e-07
	ZIC2	Zic family member 2	0.00318	0.00257211	0.00981
	ACLY	ATP citrate lyase	0.00296	0.000134799	8.97e-05
	SDS	serine dehydratase	0.00272	0.000711223	0.00159
	RAB3B	RAB3B, member RAS oncogene family	0.00255	0.00835485	0.00509
	HAL	histidine ammonia-lyase	0.00225	0.000309731	0.00631
	CDH13	cadherin 13	0.00203	6.15579e-06	0.000262
	ITIH4	inter-alpha-trypsin inhibitor heavy chain family member 4	0.00182	5.22973e-07	2e-05
	HIST1H2AE	histone cluster 1, H2ae	0.00177	0.00263404	0.000172
	ASS1	argininosuccinate synthase 1	0.00163	0.00075627	0.00509
	HPX	hemopexin	0.0016	2.32434e-07	0.000353
	MT1X	metallothionein 1X	0.00136	0.000237573	0.000564
	SAT1	spermidine/spermine N1-acetyltransferase 1	0.00128	1.65087e-06	0.00031
	CYP2C9	cytochrome P450 family 2 subfamily C member 9	0.00118	2.41075e-05	0.00151
	ADH4	alcohol dehydrogenase 4 (class II), pi polypeptide	0.00109	0.000144508	0.00468
	ERRFI1	ERBB receptor feedback inhibitor 1	0.00109	5.29682e-05	0.00271
	MT1E	metallothionein 1E	0.00101	8.00813e-05	0.00016
	ECHDC2	enoyl-CoA hydratase domain containing 2	0.000842	1.29902e-07	1.59e-06
	POLR2K	RNA polymerase II subunit K	0.000754	0.000734822	0.000329
	PPARGC1A	PPARG coactivator 1 alpha	0.000687	0.00033034	0.000222
	C8B	complement component 8, beta polypeptide	0.000674	3.51693e-05	0.00116
	C1R	complement C1r subcomponent	0.000636	1.09793e-05	9.4e-07
	EGR1	early growth response 1	0.000546	0.00029311	1.14e-08
	CYP2C8	cytochrome P450 family 2 subfamily C member 8	0.000499	2.71609e-05	0.00198
	MT1F	metallothionein 1F	0.000462	0.00581944	2.18e-06
	PCK1	phosphoenolpyruvate carboxykinase 1	0.000445	4.69102e-05	0.00235
	GLS2	glutaminase 2	0.000429	6.60106e-05	0.00746
	GCGR	glucagon receptor	0.000428	1.26092e-05	6.89e-05
	RGS5	regulator of G-protein signaling 5	0.000335	0.00690592	0.000225
	PEA15	phosphoprotein enriched in astrocytes 15	0.000299	1.58079e-05	4.32e-05
	SLC1A4	solute carrier family 1 member 4	0.000292	0.00473003	0.00162
	SPP1	secreted phosphoprotein 1	0.000269	0.00257925	0.00029
	EBF1	early B-cell factor 1	0.000268	0.00131839	3.44e-05
	FBP1	fructose-bisphosphatase 1	0.000265	9.01332e-07	0.00486
	CYP2C18	cytochrome P450 family 2 subfamily C member 18	0.000232	4.61962e-08	0.00334
	SLC25A37	solute carrier family 25 member 37	0.000232	4.67311e-05	9.74e-08
	PLVAP	plasmalemma vesicle associated protein	0.000204	0.000290882	0.0033
	STC1	stanniocalcin 1	0.000179	0.00308429	8.23e-05
	H2AFZ	H2A histone family member Z	0.000177	1.28219e-05	0.00165
	AKR1B10	aldo-keto reductase family 1 member B10	0.000176	0.000197446	0.00698
	CIDEB	cell death-inducing DFFA-like effector b	0.000144	2.77068e-07	0.00278
	ANXA2	annexin A2	0.000125	0.000986644	7.21e-06
	IGF1	insulin like growth factor 1	8.18e-05	0.000136845	1.04e-06
	CYP4A11	cytochrome P450 family 4 subfamily A member 11	5.91e-05	1.12079e-05	0.00109
	ANXA2P2	annexin A2 pseudogene 2	3.74e-05	0.000680594	0.00109
	HAO2	hydroxyacid oxidase 2	3.6e-05	1.64187e-08	0.00246
	MAT1A	methionine adenosyltransferase 1A	2.77e-05	3.32771e-06	1.81e-05
	ADH6	alcohol dehydrogenase 6 (class V)	2.58e-05	0.000959225	0.00791
	ITGA6	integrin subunit alpha 6	2.51e-05	0.000481179	6.61e-05
	STAB1	stabilin 1	2.49e-05	4.80469e-05	1.41e-06
	THY1	Thy-1 cell surface antigen	2.3e-05	0.000567695	9.88e-05
	FOS	Fos proto-oncogene, AP-1 transcription factor subunit	2.15e-05	0.000203917	3.18e-07
	RDH16	retinol dehydrogenase 16 (all-trans)	2.05e-05	8.07004e-06	0.000736
	RASGEF1B	RasGEF domain family member 1B	1.41e-05	3.3551e-05	1e-05
	FTCD	formimidoyltransferase cyclodeaminase	1.08e-05	1.12778e-06	1.21e-05
	CD4	CD4 molecule	9.92e-06	5.86133e-05	5.33e-09
	GLYAT	glycine-N-acyltransferase	5.15e-06	0.00996423	0.000282
	SORT1	sortilin 1	3.46e-06	7.01378e-06	7.17e-05
	CYP1A2	cytochrome P450 family 1 subfamily A member 2	3.19e-06	0.00117668	1.49e-05
	COL15A1	collagen type XV alpha 1 chain	2.47e-06	0.000506687	0.00825
	DHODH	dihydroorotate dehydrogenase (quinone)	1.43e-06	0.00142295	1.94e-06
	ADRA1A	adrenoceptor alpha 1A	1.18e-06	1.15613e-07	0.000639
	SARDH	sarcosine dehydrogenase	1.07e-06	2.25054e-07	7.43e-07
	IGFBP3	insulin like growth factor binding protein 3	4.31e-07	4.06894e-07	0.00182
	CDKN2A	cyclin dependent kinase inhibitor 2A	2.82e-07	0.00777613	3.51e-05
	CYP39A1	cytochrome P450 family 39 subfamily A member 1	2.1e-07	1.51159e-07	0.000133
	GSTZ1	glutathione S-transferase zeta 1	1.06e-07	6.72114e-05	1.59e-05
	HAMP	hepcidin antimicrobial peptide	7.17e-08	0.00165834	5.29e-07
	LPA	lipoprotein(a)	5.51e-08	6.58563e-05	3.6e-06
	CAP2	CAP, adenylate cyclase-associated protein, 2 (yeast)	3.42e-08	0.00142137	0.000405
	LCAT	lecithin-cholesterol acyltransferase	2.13e-08	1.08763e-07	9.06e-07
	DNASE1L3	deoxyribonuclease 1 like 3	2.09e-08	2.62668e-06	2.8e-05
	CYP2C19	cytochrome P450 family 2 subfamily C member 19	5.49e-09	0.00333661	2.18e-09
	STMN1	stathmin 1	4.03e-09	0.000997727	0.00319
	HGFAC	HGF activator	1.5e-09	2.77088e-06	9.31e-06
	GNAO1	G protein subunit alpha o1	2.6e-10	4.24154e-05	2.63e-07
	CRHBP	corticotropin releasing hormone binding protein	2.48e-10	1.44904e-06	0.0074
	CCNA2	cyclin A2	1.85e-10	7.26494e-05	0.00699
	CNDP1	carnosine dipeptidase 1	4.26e-11	0.002426	0.00518
	TTC36	tetratricopeptide repeat domain 36	6.37e-12	7.36847e-09	1.23e-06
	FCN3	ficolin 3	4.88e-12	0.000104111	7.13e-09
	OIT3	oncoprotein induced transcript 3	8.31e-13	7.75565e-11	1.19e-09
	KCNN2	potassium calcium-activated channel subfamily N member 2	3.19e-13	7.80454e-05	8.13e-07
	BCO2	beta-carotene oxygenase 2	6.26e-14	5.49041e-07	0.000972
	LYVE1	lymphatic vessel endothelial hyaluronan receptor 1	5.58e-14	1.83718e-06	0.000994
	FCN2	ficolin 2	2.95e-14	1.60084e-08	1.4e-07
	STAB2	stabilin 2	2.1e-14	5.17211e-08	1.67e-05
	CLEC4M	C-type lectin domain family 4 member M	8.6e-17	4.48009e-07	6.21e-12
	CLEC4G	C-type lectin domain family 4 member G	3.54e-17	8.84078e-11	1.22e-08

## Sheet: Table S2
	miRNA	p-value in GSE176288	p-value in GSE158523
	hsa-miR-106a-5p	0.0198536	0.00434377
	hsa-miR-106b-5p	5.71e-06	0.0133557
	hsa-miR-1180-3p	0.019908	0.0296577
	hsa-miR-1301-3p	0.0451596	0.0248619
	hsa-miR-136-3p	0.00253471	0.0480792
	hsa-miR-136-5p	0.00186294	0.00757552
	hsa-miR-15b-5p	0.00102934	0.0373528
	hsa-miR-17-5p	0.0233678	0.0110909
	hsa-miR-18a-5p	0.00707618	0.0361701
	hsa-miR-190a-5p	0.0226282	0.0494977
	hsa-miR-2277-5p	0.000387714	0.0460405
	hsa-miR-25-5p	0.000601041	0.0185755
	hsa-miR-301a-3p	0.0205694	0.00947479
	hsa-miR-301b-3p	0.00204588	0.0412953
	hsa-miR-324-5p	0.0109153	0.0361451
	hsa-miR-326	0.0434758	0.0146941
	hsa-miR-331-5p	0.0136556	0.0343792
	hsa-miR-369-3p	0.000851837	0.0349544
	hsa-miR-369-5p	0.0368039	0.0356111
	hsa-miR-374b-3p	0.0312087	0.01876
	hsa-miR-376c-3p	0.0161313	0.0293999
	hsa-miR-379-5p	0.00794474	0.0218871
	hsa-miR-381-3p	0.0143001	0.0226492
	hsa-miR-451a	0.0321821	0.000672817
	hsa-miR-454-3p	0.005022	0.0320706

## Sheet: Table S3
	No.	miRNA	Transcribed mRNA	Gene symbol	binding energy	binding p-value
	1	hsa-miR-1180-3p	NM_000616	CD4	-26.8	5.74e-08
	2	hsa-miR-326	NM_002959	SORT1	-28	9.62e-08
	3	hsa-miR-324-5p	NM_138736	GNAO1	-27.6	1.82e-07
	4	hsa-miR-1301-3p	NM_198492	CLEC4G	-25.4	2.74e-07
	5	hsa-miR-1301-3p	NM_002867	RAB3B	-25.8	3.53e-07
	6	hsa-miR-1301-3p	NM_002959	SORT1	-26.7	6.5e-07
	7	hsa-miR-1180-3p	NM_006691	LYVE1	-21.8	1.65e-06
	8	hsa-miR-324-5p	NM_001964	EGR1	-25	2.09e-06
	9	hsa-miR-1301-3p	NM_000771	CYP2C9	-24.1	2.3e-06
	10	hsa-miR-1180-3p	NM_002218	ITIH4	-22.7	2.8e-06
	11	hsa-miR-1180-3p	NM_001166449	ITIH4	-22.7	2.8e-06
	12	hsa-miR-106b-5p	NM_002867	RAB3B	-20.3	3.47e-06
	13	hsa-miR-331-5p	NM_001297576	PEA15	-22.8	3.93e-06
	14	hsa-miR-331-5p	NM_001297578	PEA15	-22.8	3.93e-06
	15	hsa-miR-1301-3p	NM_000618	IGF1	-24.3	5.67e-06
	16	hsa-miR-1301-3p	NM_001111283	IGF1	-24.3	5.67e-06
	17	hsa-miR-1301-3p	NM_001111284	IGF1	-24.3	5.67e-06
	18	hsa-miR-451a	NM_002867	RAB3B	-23.1	7.36e-06
	19	hsa-miR-381-3p	NM_001311160	THY1	-23.3	7.47e-06
	20	hsa-miR-381-3p	NM_001372050	THY1	-23.3	7.47e-06
	21	hsa-miR-2277-5p	NM_001193493	SLC1A4	-27.4	7.83e-06
	22	hsa-miR-1180-3p	NM_003038	SLC1A4	-24.1	9.8e-06
	23	hsa-miR-1180-3p	NM_001193493	SLC1A4	-24.1	9.8e-06
	24	hsa-miR-331-5p	NM_001330753	PPARGC1A	-21.5	1.11e-05
	25	hsa-miR-324-5p	NM_020988	GNAO1	-28.1	1.12e-05
	26	hsa-miR-324-5p	NM_016612	SLC25A37	-27	1.47e-05
	27	hsa-miR-1180-3p	NM_058197	CDKN2A	-27.3	1.99e-05
	28	hsa-miR-1180-3p	XM_005251343	CDKN2A	-27.3	1.99e-05
	29	hsa-miR-1180-3p	NM_001363763	CDKN2A	-27.3	1.99e-05
	30	hsa-miR-379-5p	NM_001311160	THY1	-17.7	2.15e-05
	31	hsa-miR-379-5p	NM_001311162	THY1	-17.7	2.15e-05
	32	hsa-miR-379-5p	NM_006288	THY1	-17.7	2.15e-05
	33	hsa-miR-379-5p	NM_001372050	THY1	-17.7	2.15e-05
	34	hsa-miR-1301-3p	NM_002959	SORT1	-25.7	2.67e-05
	35	hsa-miR-1301-3p	NM_001205228	SORT1	-26.1	2.67e-05
	36	hsa-miR-25-5p	NM_001193493	SLC1A4	-21.4	2.91e-05
	37	hsa-miR-324-5p	NM_002867	RAB3B	-24.6	3.1e-05
	38	hsa-miR-326	NM_001316306	ITGA6	-25.3	3.12e-05
	39	hsa-miR-326	NM_001365530	ITGA6	-25.3	3.12e-05
	40	hsa-miR-326	NM_000210	ITGA6	-25.3	3.12e-05
	41	hsa-miR-326	NM_001079818	ITGA6	-25.3	3.12e-05
	42	hsa-miR-326	NM_001311160	THY1	-34.8	3.16e-05
	43	hsa-miR-326	NM_001311162	THY1	-34.8	3.16e-05
	44	hsa-miR-326	NM_006288	THY1	-34.8	3.16e-05
	45	hsa-miR-326	NM_001372050	THY1	-34.8	3.16e-05
	46	hsa-miR-25-5p	NM_001205228	SORT1	-22.4	3.37e-05
	47	hsa-miR-25-5p	NM_001267809	ILF2	-19.7	3.57e-05
	48	hsa-miR-326	NM_001111284	IGF1	-22.9	3.71e-05
	49	hsa-miR-2277-5p	NM_001354828	PPARGC1A	-22.7	3.85e-05
	50	hsa-miR-324-5p	NM_001316306	ITGA6	-24.6	3.91e-05
	51	hsa-miR-324-5p	NM_001365530	ITGA6	-24.6	3.91e-05
	52	hsa-miR-324-5p	NM_000210	ITGA6	-24.6	3.91e-05
	53	hsa-miR-324-5p	NM_001079818	ITGA6	-24.6	3.91e-05
	54	hsa-miR-1301-3p	NM_020988	GNAO1	-23.9	4.52e-05
	55	hsa-miR-136-5p	NM_001964	EGR1	-18.6	5.31e-05
	56	hsa-miR-379-5p	NM_001258333	HAL	-18.4	5.34e-05
	57	hsa-miR-379-5p	NM_001258334	HAL	-18.4	5.34e-05
	58	hsa-miR-379-5p	NM_002108	HAL	-18.4	5.34e-05
	59	hsa-miR-331-5p	NM_001361	DHODH	-24.2	5.62e-05
	60	hsa-miR-331-5p	NM_032649	CNDP1	-25.1	5.78e-05
	61	hsa-miR-374b-3p	NM_001144911	CLEC4M	-17.1	5.92e-05
	62	hsa-miR-2277-5p	NM_003617	RGS5	-22.5	6.12e-05
	63	hsa-miR-2277-5p	NM_001195303	RGS5	-22.5	6.12e-05
	64	hsa-miR-2277-5p	NM_001254748	RGS5	-22.5	6.12e-05
	65	hsa-miR-1180-3p	NM_001311160	THY1	-25	6.23e-05
	66	hsa-miR-1180-3p	NM_001311162	THY1	-25	6.23e-05
	67	hsa-miR-1180-3p	NM_001372050	THY1	-25	6.23e-05
	68	hsa-miR-374b-3p	NM_000680	ADRA1A	-18.4	7.13e-05
	69	hsa-miR-1301-3p	NM_000618	IGF1	-24.1	7.19e-05
	70	hsa-miR-1301-3p	NM_001111283	IGF1	-24.1	7.19e-05
	71	hsa-miR-1301-3p	NM_001111284	IGF1	-24.1	7.19e-05
	72	hsa-miR-374b-3p	NM_001306171	ADH4	-17	7.7e-05
	73	hsa-miR-374b-3p	NM_001306172	ADH4	-17	7.7e-05
	74	hsa-miR-374b-3p	NM_000670	ADH4	-17	7.7e-05
	75	hsa-miR-324-5p	NM_000618	IGF1	-22	7.72e-05
	76	hsa-miR-324-5p	NM_001111283	IGF1	-22	7.72e-05
	77	hsa-miR-324-5p	NM_001111284	IGF1	-22	7.72e-05
	78	hsa-miR-324-5p	NM_003617	RGS5	-21.8	8.73e-05
	79	hsa-miR-324-5p	NM_001195303	RGS5	-21.8	8.73e-05
	80	hsa-miR-324-5p	NM_001254748	RGS5	-21.8	8.73e-05
	81	hsa-miR-25-5p	NM_000672	ADH6	-19.4	8.9e-05
	82	hsa-miR-1180-3p	NM_001195303	RGS5	-20.3	8.97e-05
	83	hsa-miR-106a-5p	NM_182708	EBF1	-21	9.15e-05
	84	hsa-miR-106a-5p	NM_001324111	EBF1	-21	9.15e-05
	85	hsa-miR-106a-5p	NM_001364155	EBF1	-21	9.15e-05
	86	hsa-miR-17-5p	NM_182708	EBF1	-21	9.15e-05
	87	hsa-miR-17-5p	NM_001324111	EBF1	-21	9.15e-05
	88	hsa-miR-17-5p	NM_001364155	EBF1	-21	9.15e-05
	89	hsa-miR-324-5p	NM_001311160	THY1	-24.1	9.8e-05
	90	hsa-miR-324-5p	NM_001372050	THY1	-24.1	9.8e-05
	91	hsa-miR-331-5p	NM_001300736	RASGEF1B	-21.4	0.000120849
	92	hsa-miR-331-5p	NM_005252	FOS	-25.3	0.000124202
	93	hsa-miR-326	NM_001300735	RASGEF1B	-26.4	0.000125586
	94	hsa-miR-324-5p	NM_033302	ADRA1A	-28.4	0.00013153
	95	hsa-miR-25-5p	NM_018281	ECHDC2	-24.2	0.00013495
	96	hsa-miR-25-5p	NM_001198961	ECHDC2	-24.2	0.00013495
	97	hsa-miR-25-5p	NM_001198962	ECHDC2	-24.2	0.00013495
	98	hsa-miR-331-5p	NM_002867	RAB3B	-25.2	0.000138895
	99	hsa-miR-106a-5p	NM_001361	DHODH	-22.8	0.000144049
	100	hsa-miR-17-5p	NM_001361	DHODH	-22.8	0.000144049
	101	hsa-miR-326	NM_018948	ERRFI1	-23.5	0.000152953
	102	hsa-miR-331-5p	NM_000672	ADH6	-22	0.000153218
	103	hsa-miR-331-5p	NM_001102470	ADH6	-22	0.000153218
	104	hsa-miR-106b-5p	NM_006691	LYVE1	-20.1	0.00015857
	105	hsa-miR-2277-5p	NM_002867	RAB3B	-30.5	0.000182852
	106	hsa-miR-2277-5p	NM_001278543	C8B	-24.6	0.000194727
	107	hsa-miR-2277-5p	NM_001278544	C8B	-24.6	0.000194727
	108	hsa-miR-381-3p	NM_138736	GNAO1	-21.7	0.00021163
	109	hsa-miR-18a-5p	NM_001361	DHODH	-20.7	0.000216467
	110	hsa-miR-381-3p	NM_002867	RAB3B	-20	0.000216556
	111	hsa-miR-326	NM_003708	RDH16	-27.4	0.000223061
	112	hsa-miR-106b-5p	NM_016612	SLC25A37	-20.3	0.000242672
	113	hsa-miR-25-5p	NM_000770	CYP2C8	-22.4	0.000242774
	114	hsa-miR-25-5p	NM_001198853	CYP2C8	-22.4	0.000242774
	115	hsa-miR-25-5p	NM_001198854	CYP2C8	-22.4	0.000242774
	116	hsa-miR-15b-5p	NM_001280797	GLS2	-19	0.000249074
	117	hsa-miR-15b-5p	NM_013267	GLS2	-19	0.000249074
	118	hsa-miR-326	NM_001193493	SLC1A4	-24.4	0.000277743
	119	hsa-miR-326	NM_000672	ADH6	-22	0.000305954
	120	hsa-miR-326	NM_001102470	ADH6	-22	0.000305954
	121	hsa-miR-18a-5p	NM_138736	GNAO1	-21.1	0.000329325
	122	hsa-miR-324-5p	NM_182708	EBF1	-22.1	0.000382251
	123	hsa-miR-324-5p	NM_001324111	EBF1	-22.1	0.000382251
	124	hsa-miR-324-5p	NM_001364155	EBF1	-22.1	0.000382251
	125	hsa-miR-15b-5p	NM_001311162	THY1	-19	0.000382629
	126	hsa-miR-15b-5p	NM_006288	THY1	-19	0.000382629
	127	hsa-miR-326	NM_000672	ADH6	-24.4	0.000384353
	128	hsa-miR-326	NM_001102470	ADH6	-24.4	0.000384353
	129	hsa-miR-1180-3p	NM_002867	RAB3B	-24.2	0.000388207
	130	hsa-miR-324-5p	XM_011544411	ADRA1A	-26	0.000393278
	131	hsa-miR-331-5p	NM_016612	SLC25A37	-24.6	0.000413654
	132	hsa-miR-2277-5p	NM_016612	SLC25A37	-29.1	0.000426826
	133	hsa-miR-324-5p	NM_001297576	PEA15	-24.3	0.000433547
	134	hsa-miR-324-5p	NM_001297578	PEA15	-24.3	0.000433547
	135	hsa-miR-326	NM_000618	IGF1	-23	0.000451074
	136	hsa-miR-326	NM_001111283	IGF1	-23	0.000451074
	137	hsa-miR-326	NM_001111284	IGF1	-23	0.000451074
	138	hsa-miR-106a-5p	XM_005251343	CDKN2A	-17.1	0.00047934
	139	hsa-miR-106a-5p	NM_001363763	CDKN2A	-17.1	0.00047934
	140	hsa-miR-1180-3p	NM_001361	DHODH	-26.6	0.00048134
	141	hsa-miR-324-5p	NM_000771	CYP2C9	-21.1	0.000485815
	142	hsa-miR-326	NM_001280797	GLS2	-28.9	0.000559539
	143	hsa-miR-326	NM_013267	GLS2	-28.9	0.000559539
	144	hsa-miR-1301-3p	NM_001311160	THY1	-25.6	0.000584411
	145	hsa-miR-1301-3p	NM_001311162	THY1	-25.6	0.000584411
	146	hsa-miR-1301-3p	NM_006288	THY1	-25.6	0.000584411
	147	hsa-miR-1301-3p	NM_001372050	THY1	-25.6	0.000584411
	148	hsa-miR-331-5p	NM_001306171	ADH4	-27.4	0.000613136
	149	hsa-miR-331-5p	NM_001306172	ADH4	-27.4	0.000613136
	150	hsa-miR-331-5p	NM_000670	ADH4	-27.4	0.000613136
	151	hsa-miR-1301-3p	NM_033304	ADRA1A	-26.9	0.000624234
	152	hsa-miR-326	NM_003155	STC1	-28.4	0.000655783
	153	hsa-miR-1301-3p	NM_016612	SLC25A37	-26.1	0.000793844
	154	hsa-miR-381-3p	NM_002959	SORT1	-21.6	0.000814293
	155	hsa-miR-25-5p	NM_001361	DHODH	-22	0.000863611
	156	hsa-miR-326	NM_000680	ADRA1A	-31.9	0.000888935
	157	hsa-miR-25-5p	XM_017022092	ANXA2	-24.3	0.000895868
	158	hsa-miR-25-5p	XM_017022093	ANXA2	-24.3	0.000895868
	159	hsa-miR-25-5p	NM_001002857	ANXA2	-24.3	0.000895868
	160	hsa-miR-25-5p	NM_001002858	ANXA2	-24.3	0.000895868
	161	hsa-miR-106b-5p	NM_024007	EBF1	-17	0.000911429
	162	hsa-miR-18a-5p	NM_013261	PPARGC1A	-18.8	0.000931355
	163	hsa-miR-18a-5p	NM_001330753	PPARGC1A	-18.8	0.000931355
	164	hsa-miR-324-5p	NM_003768	PEA15	-19.9	0.00102638
	165	hsa-miR-25-5p	NM_001258333	HAL	-20.3	0.00123104
	166	hsa-miR-25-5p	NM_001258334	HAL	-20.3	0.00123104
	167	hsa-miR-25-5p	NM_002108	HAL	-20.3	0.00123104
	168	hsa-miR-1301-3p	NM_001301272	MT1F	-22.1	0.00128295
	169	hsa-miR-18a-5p	NM_152545	RASGEF1B	-20.9	0.00139331
	170	hsa-miR-15b-5p	NM_001136015	ANXA2	-17.9	0.00159858
	171	hsa-miR-136-5p	NM_198830	ACLY	-23.1	0.00163622
	172	hsa-miR-136-5p	NM_001096	ACLY	-23.1	0.00163622
	173	hsa-miR-1301-3p	XM_011544554	SLC25A37	-23.8	0.00171825
	174	hsa-miR-2277-5p	NM_001205228	SORT1	-32.1	0.00177575
	175	hsa-miR-25-5p	NM_005563	STMN1	-21.9	0.00184591
	176	hsa-miR-374b-3p	NM_000066	C8B	-17.9	0.00185307
	177	hsa-miR-106a-5p	NM_001297576	PEA15	-18.7	0.00190545
	178	hsa-miR-106a-5p	NM_001297578	PEA15	-18.7	0.00190545
	179	hsa-miR-17-5p	NM_001297576	PEA15	-18.7	0.00190545
	180	hsa-miR-17-5p	NM_001297578	PEA15	-18.7	0.00190545
	181	hsa-miR-2277-5p	NM_000772	CYP2C18	-25.8	0.00205536
	182	hsa-miR-2277-5p	NM_001128925	CYP2C18	-25.8	0.00205536
	183	hsa-miR-2277-5p	NM_000769	CYP2C19	-26.6	0.00206548
	184	hsa-miR-25-5p	NM_000769	CYP2C19	-22.8	0.00212462
	185	hsa-miR-324-5p	NM_001257	CDH13	-23.9	0.0021706
	186	hsa-miR-324-5p	NM_001220488	CDH13	-23.9	0.0021706
	187	hsa-miR-324-5p	NM_001220489	CDH13	-23.9	0.0021706
	188	hsa-miR-379-5p	NM_138736	GNAO1	-26.3	0.00221842
	189	hsa-miR-1180-3p	NM_001330753	PPARGC1A	-22.9	0.00256721
	190	hsa-miR-451a	NM_138736	GNAO1	-21.6	0.00279507
	191	hsa-miR-374b-3p	NM_002867	RAB3B	-20.8	0.00281881
	192	hsa-miR-106b-5p	NM_000772	CYP2C18	-18.9	0.00333028
	193	hsa-miR-106b-5p	NM_001128925	CYP2C18	-18.9	0.00333028
	194	hsa-miR-2277-5p	NM_002867	RAB3B	-29.4	0.0033459
	195	hsa-miR-17-5p	NM_032649	CNDP1	-20.2	0.00376815
	196	hsa-miR-326	NM_001289033	SERPINA4	-29	0.00407203
	197	hsa-miR-381-3p	NM_003038	SLC1A4	-19.6	0.00433965
	198	hsa-miR-381-3p	NM_001193493	SLC1A4	-19.6	0.00433965
	199	hsa-miR-25-5p	NM_001300736	RASGEF1B	-17.6	0.00436069
	200	hsa-miR-331-5p	NM_003617	RGS5	-22.7	0.00436491
	201	hsa-miR-331-5p	NM_001254748	RGS5	-22.7	0.00436491
	202	hsa-miR-331-5p	NM_001254749	RGS5	-22.7	0.00436491
	203	hsa-miR-374b-3p	NM_000769	CYP2C19	-20.4	0.00446704
	204	hsa-miR-326	NM_001254748	RGS5	-25.7	0.00460838
	205	hsa-miR-326	NM_001195303	RGS5	-25.4	0.00460838
	206	hsa-miR-326	NM_001254749	RGS5	-25.7	0.00460838
	207	hsa-miR-25-5p	NM_001312660	GSTZ1	-21.5	0.00483064
	208	hsa-miR-25-5p	NM_145870	GSTZ1	-21.5	0.00483064
	209	hsa-miR-25-5p	NM_145871	GSTZ1	-21.5	0.00483064
	210	hsa-miR-25-5p	XM_024449551	GSTZ1	-21.5	0.00483064
	211	hsa-miR-25-5p	NM_001363703	GSTZ1	-21.5	0.00483064
	212	hsa-miR-25-5p	NM_000769	CYP2C19	-18.7	0.00492337
	213	hsa-miR-451a	NM_001311160	THY1	-17	0.00492716
	214	hsa-miR-451a	NM_001372050	THY1	-17	0.00492716
	215	hsa-miR-331-5p	NM_001195303	RGS5	-21.4	0.00541132
	216	hsa-miR-2277-5p	NM_003708	RDH16	-28.3	0.00553233
	217	hsa-miR-326	NM_000616	CD4	-24.2	0.00642444
	218	hsa-miR-1180-3p	NM_001145454	STMN1	-27.5	0.00646423
	219	hsa-miR-331-5p	NM_004039	ANXA2	-20.8	0.00656274
	220	hsa-miR-331-5p	NM_001136015	ANXA2	-20.8	0.00656274
	221	hsa-miR-18a-5p	NM_000210	ITGA6	-18.5	0.00661776
	222	hsa-miR-18a-5p	NM_001079818	ITGA6	-18.5	0.00661776
	223	hsa-miR-18a-5p	NM_003155	STC1	-18.1	0.00677038
	224	hsa-miR-381-3p	NM_001144904	CLEC4M	-20.2	0.00739275
	225	hsa-miR-381-3p	NM_001144911	CLEC4M	-20.2	0.00739275
	226	hsa-miR-379-5p	NM_001363587	CYP4A11	-22.4	0.0082917
	227	hsa-miR-379-5p	NM_000778	CYP4A11	-22.4	0.0082917
	228	hsa-miR-18a-5p	NM_005563	STMN1	-18.4	0.00848177
	229	hsa-miR-106b-5p	NM_001096	ACLY	-19.2	0.00909862
	230	hsa-miR-106b-5p	NM_001102470	ADH6	-21.4	0.00929506
	231	hsa-miR-331-5p	NM_006366	CAP2	-21.3	0.010064
	232	hsa-miR-331-5p	NM_001363533	CAP2	-21.3	0.010064
	233	hsa-miR-331-5p	NM_001363534	CAP2	-21.3	0.010064
	234	hsa-miR-18a-5p	NM_003038	SLC1A4	-22.2	0.011585
	235	hsa-miR-18a-5p	NM_001193493	SLC1A4	-22.2	0.011585
	236	hsa-miR-331-5p	NM_004944	DNASE1L3	-18.4	0.014043
	237	hsa-miR-106a-5p	NM_000769	CYP2C19	-20.1	0.0142565
	238	hsa-miR-17-5p	NM_000769	CYP2C19	-20.1	0.0142565
	239	hsa-miR-331-5p	NM_000672	ADH6	-21.8	0.0147432
	240	hsa-miR-331-5p	NM_001102470	ADH6	-21.8	0.0147432
	241	hsa-miR-376c-3p	NM_152545	RASGEF1B	-18	0.0149816
	242	hsa-miR-381-3p	NM_006366	CAP2	-17.6	0.0161791
	243	hsa-miR-381-3p	NM_001363533	CAP2	-17.6	0.0161791
	244	hsa-miR-381-3p	NM_001363534	CAP2	-17.6	0.0161791
	245	hsa-miR-106a-5p	NM_002867	RAB3B	-20.7	0.0164495
	246	hsa-miR-25-5p	NM_201648	GLYAT	-20.6	0.0169183
	247	hsa-miR-25-5p	NM_031938	BCO2	-20.7	0.0187306
	248	hsa-miR-25-5p	NM_001037290	BCO2	-20.7	0.0187306
	249	hsa-miR-25-5p	NM_001256397	BCO2	-20.7	0.0187306
	250	hsa-miR-25-5p	NM_001256398	BCO2	-20.7	0.0187306
	251	hsa-miR-25-5p	NM_001256400	BCO2	-20.7	0.0187306
	252	hsa-miR-18a-5p	NM_002867	RAB3B	-20.7	0.0191117
	253	hsa-miR-374b-3p	NM_182708	EBF1	-17.7	0.0208754
	254	hsa-miR-374b-3p	XM_017009201	EBF1	-17.4	0.0208754
	255	hsa-miR-374b-3p	NM_001324111	EBF1	-17.7	0.0208754
	256	hsa-miR-374b-3p	NM_001364155	EBF1	-17.7	0.0208754
	257	hsa-miR-374b-3p	NM_001364159	EBF1	-17.7	0.0208754
	258	hsa-miR-106a-5p	NM_032649	CNDP1	-19.9	0.0221181
	259	hsa-miR-15b-5p	NM_175617	MT1E	-17.2	0.0246734
	260	hsa-miR-379-5p	NM_001297578	PEA15	-16.1	0.0249564
	261	hsa-miR-379-5p	NM_003768	PEA15	-20.3	0.0249564
	262	hsa-miR-136-5p	NM_001237	CCNA2	-20.8	0.025478
	263	hsa-miR-326	NM_006691	LYVE1	-19.2	0.0304273
	264	hsa-miR-106b-5p	NM_016612	SLC25A37	-21.3	0.0339464
	265	hsa-miR-324-5p	NM_145871	GSTZ1	-21.6	0.0352466
	266	hsa-miR-2277-5p	NM_001254748	RGS5	-21.5	0.0434412
	267	hsa-miR-18a-5p	NM_001256397	BCO2	-18.4	0.0468244
	268	hsa-miR-18a-5p	NM_001256400	BCO2	-18.4	0.0468244
	269	hsa-miR-301a-3p	NM_001297576	PEA15	-16.4	0.0689077
	270	hsa-miR-301a-3p	NM_001297578	PEA15	-16.4	0.0689077
	271	hsa-miR-301a-3p	NM_003768	PEA15	-16.4	0.0689077
	272	hsa-miR-2277-5p	NM_016593	CYP39A1	-29.3	0.0741591
	273	hsa-miR-1301-3p	NM_001297576	PEA15	-21.9	0.0779968
	274	hsa-miR-1301-3p	NM_001297578	PEA15	-21.9	0.0779968
	275	hsa-miR-1301-3p	NM_003768	PEA15	-21.9	0.0779968
	276	hsa-miR-25-5p	NM_001193493	SLC1A4	-21.9	0.0830562
	277	hsa-miR-25-5p	NM_001297576	PEA15	-22.3	0.0898874
	278	hsa-miR-25-5p	NM_001297578	PEA15	-22.3	0.0898874
	279	hsa-miR-25-5p	NM_003768	PEA15	-22.3	0.0898874
	280	hsa-miR-369-5p	NM_001205228	SORT1	-16.8	0.109036
	281	hsa-miR-374b-3p	NM_003617	RGS5	-17.5	0.11231
	282	hsa-miR-379-5p	NM_001254749	RGS5	-22.8	0.114863
	283	hsa-miR-136-5p	NM_002867	RAB3B	-18.6	0.119656
	284	hsa-miR-326	NM_001254749	RGS5	-23.5	0.237999
	285	hsa-miR-25-5p	NM_203399	STMN1	-19.9	0.317815
	286	hsa-miR-25-5p	NM_203401	STMN1	-19.9	0.317815

## Sheet: Table S4
miRNA	Database	Pathway	Evidence	Hits	Expected hits	P-value	Targets
hsa-miR-15b-5p	KEGG	Hepatitis B	experimental (any)	22	6.597	3.67e-05	AKT3, BAX,BCL2,CCND1,CCNE1,CCNE2,CDK4,CDK6,CDKN1A,DDX3X,E2F3,FADD,GRB2,IFIH1,JAK1,MAP2K4,MAPK1,MMP9,PIK3R1,SMAD3,TGFB1,YWHAQ
hsa-miR-15b-5p	WikiPathways	Hepatitis C and Hepatocellular Carcinoma	experimental (any)	10	2.486	0.002	CCND1, CD44,CDKN1A,GRB2,HNF1A,JAK1,SMAD3,TGFB1,VAV2,VEGFA
hsa-miR-15b-5p	KEGG	Hepatitis B	experimental (strong)	7	1.302	0.003	AKT3, BAX,BCL2,CCND1,CCNE1,MMP9,TGFB1
hsa-miR-15b-5p	WikiPathways	Hepatitis C and Hepatocellular Carcinoma	experimental (strong)	4	0.548	0.009	CCND1, HNF1A,TGFB1,VEGFA
hsa-miR-15b-5p	WikiPathways	Signaling of Hepatocyte Growth Factor Receptor	predicted (union)	24	15.46	0.022	CRK, CRKL,ELK1,FOS,HRAS,ITGA1,ITGB1,MAP2K1,MAP2K2,MAPK1,MAPK3,MAPK8,PAK1,PIK3CA,PTEN,PTK2B,PTPN11,PXN,RAF1,RAP1B,RAPGEF1,RASA1,SRC,STAT3
hsa-miR-17-5p	KEGG	Hepatitis B	experimental (strong)	13	3.156	0.00014	BCL2, CCND1,CDKN1A,E2F1,EGR2,JAK1,MAPK9,MYC,PTEN,RB1,SMAD4,STAT3,TNF
hsa-miR-17-5p	KEGG	Hepatitis B	experimental (any)	26	10.21	0.0004	BCL2, CCND1,CDKN1A,CREB1,CYCS,E2F1,E2F2,E2F3,EGR2,FAS,IFNAR1,JAK1,MAPK1,MAPK9,MAVS,MYC,PIK3CA,PRKCB,PTEN,RB1,SMAD3,SMAD4,STAT3,TNF,TP53,YWHAZ
hsa-miR-17-5p	WikiPathways	Hepatitis C and Hepatocellular Carcinoma	experimental (strong)	8	1.327	0.000561	CCND1, CDKN1A,HIF1A,JAK1,MYC,SMAD4,STAT3,VEGFA
hsa-miR-17-5p	WikiPathways	Hepatitis C and Hepatocellular Carcinoma	experimental (any)	13	3.848	0.004	CCND1, CDKN1A,E2F2,HIF1A,JAK1,MAPK14,MYC,RRM2,SMAD3,SMAD4,STAT3,TP53,VEGFA
hsa-miR-17-5p	KEGG	Hepatitis C	experimental (strong)	7	2.153	0.018	CDKN1A, JAK1,LDLR,MAPK9,PPP2R2A,STAT3,TNF
hsa-miR-17-5p	KEGG	Hepatitis C	experimental (any)	17	8.559	0.04	CDKN1A, EIF2S1,IFNAR1,IFNAR2,JAK1,LDLR,MAPK1,MAPK14,MAPK9,MAVS,PDPK1,PIK3CA,PPP2R1A,PPP2R2A,STAT3,TNF,TP53
hsa-miR-25-5p	KEGG	Hepatitis B	experimental (strong)	2	0.118	0.006	CCNE1, MYC
hsa-miR-18a-5p	WikiPathways	Hepatitis C and Hepatocellular Carcinoma	experimental (any)	5	0.854	0.012	CCND1, HIF1A,SMAD3,SMAD4,TP53
hsa-miR-18a-5p	KEGG	Hepatitis B	experimental (any)	8	2.265	0.021	BCL2, CCND1,FAS,PCNA,PTEN,SMAD3,SMAD4,TP53
hsa-miR-18a-5p	WikiPathways	Hepatitis C and Hepatocellular Carcinoma	experimental (strong)	3	0.498	0.027	HIF1A, SMAD3,SMAD4
hsa-miR-106b-5p	WikiPathways	Hepatitis C and Hepatocellular Carcinoma	experimental (strong)	7	0.73	0.000209	CASP7, CCND1,CDKN1A,HIF1A,JAK1,STAT3,VEGFA
hsa-miR-106b-5p	KEGG	Hepatitis B	experimental (strong)	8	1.736	0.002	CASP8, CCND1,CDKN1A,E2F1,JAK1,PTEN,RB1,STAT3
hsa-miR-106b-5p	WikiPathways	Hepatitis C and Hepatocellular Carcinoma	experimental (any)	12	3.563	0.005	CASP7, CCND1,CDKN1A,E2F2,HIF1A,JAK1,MYC,RRM2,SMAD4,STAT3,TP53,VEGFA
hsa-miR-106b-5p	KEGG	Hepatitis B	experimental (any)	22	9.452	0.006	CASP8, CCND1,CDKN1A,CREB1,CYCS,E2F1,E2F2,E2F3,FAS,IFNAR1,JAK1,MAPK1,MAVS,MYC,PRKCB,PTEN,RB1,SMAD4,STAT3,TLR2,TP53,YWHAZ
hsa-miR-106b-5p	WikiPathways	ncRNAs involved in STAT3 signaling in hepatocellular carcinoma	experimental (strong)	2	0.195	0.03	JAK1, STAT3
hsa-miR-136-5p	KEGG	Hepatitis B	experimental (strong)	2	0.158	0.015	BCL2, IL6
hsa-miR-106a-5p	WikiPathways	Hepatitis C and Hepatocellular Carcinoma	experimental (any)	13	2.329	9.12e-05	CASP7, CCND1,CDKN1A,CXCL8,HIF1A,IL6,MAPK14,RRM2,SMAD4,STAT3,TGFB1,TP53,VEGFA
hsa-miR-106a-5p	KEGG	Hepatitis B	experimental (strong)	9	1.539	0.000182	CCND1, CDKN1A,CXCL8,E2F1,FAS,MAPK9,PTEN,RB1,STAT3
hsa-miR-106a-5p	WikiPathways	Hepatitis C and Hepatocellular Carcinoma	experimental (strong)	7	0.647	0.000216	CASP7, CCND1,CDKN1A,CXCL8,HIF1A,STAT3,VEGFA
hsa-miR-106a-5p	KEGG	Hepatitis B	experimental (any)	19	6.18	0.000507	CCND1, CDKN1A,CREB1,CXCL8,CYCS,E2F1,FAS,IL6,MAPK1,MAPK9,MAVS,PRKCB,PTEN,RB1,SMAD4,STAT3,TGFB1,TP53,YWHAZ
hsa-miR-106a-5p	KEGG	Hepatitis C	experimental (any)	12	5.182	0.032	CDKN1A, CXCL8,EIF2S1,LDLR,MAPK1,MAPK14,MAPK9,MAVS,PDPK1,PPP2R1A,STAT3,TP53
hsa-miR-106a-5p	WikiPathways	Bile Acids synthesis and enterohepatic circulation	experimental (any)	3	0.475	0.041	ABCG8, LDLR,MAPK1
hsa-miR-106a-5p	KEGG	Hepatitis C	experimental (strong)	4	1.05	0.047	CDKN1A, CXCL8,MAPK9,STAT3
hsa-miR-381-3p	WikiPathways	Hepatitis C and Hepatocellular Carcinoma	predicted (union)	30	20.92	0.049	BIRC3, BIRC5,CASP3,CASP7,CASP9,CCND1,CD44,CTTN,CXCL8,E2F2,FASLG,FRZB,HIF1A,HNF1A,IL6,IL6R,JUN,LEF1,MAPK14,MAPK8,MYOF,PTGS2,PTPN11,RAC1,SMAD3,STAT3,TGFBR1,TP53,UCHL1,VEGFA
hsa-miR-381-3p	WikiPathways	Signaling of Hepatocyte Growth Factor Receptor	predicted (union)	24	15.94	0.049	CRK, CRKL,DOCK1,ELK1,FOS,GAB1,HGF,ITGA1,ITGB1,JUN,MAP2K1,MAPK1,MAPK8,MET,PAK1,PIK3CA,PTEN,PTK2,PTPN11,PXN,RAP1A,RAP1B,RASA1,STAT3
hsa-miR-326	KEGG	Hepatitis C	predicted (intersection)	41	27.36	0.033	AKT2, CD81,CLDN11,CLDN16,CLDN18,CLDN19,CLDN2,CLDN5,CLDN8,EIF2AK2,GSK3B,IFNAR1,IFNAR2,KRAS,LDLR,MAPK1,MAPK11,MAPK13,MAPK14,MAPK8,MAPK9,MAVS,NFKBIA,PDPK1,PIAS1,PIK3CG,PIK3R3,PIK3R5,PPP2CA,PPP2R1A,PPP2R2B,PPP2R2C,RAF1,RELA,RNASEL,RXRA,STAT1,STAT2,TP53,TRAF3,TRAF6
hsa-miR-326	WikiPathways	Hepatitis C and Hepatocellular Carcinoma	experimental (any)	3	0.451	0.037	AKT1, BCL2L1,CCND1
hsa-miR-376c-3p	KEGG	Hepatitis B	experimental (strong)	3	0.434	0.017	BCL2, GRB2,TGFBR1
hsa-miR-376c-3p	WikiPathways	Hepatitis C and Hepatocellular Carcinoma	experimental (strong)	2	0.183	0.025	GRB2, TGFBR1
hsa-miR-451a	KEGG	Hepatitis B	experimental (any)	8	0.269	1.33e-8	AKT1, BCL2,IKBKB,IL6,MAP3K1,MAPK1,MMP9,MYC
hsa-miR-451a	WikiPathways	Hepatitis C and Hepatocellular Carcinoma	experimental (any)	5	0.101	2.34e-6	AKT1, FRZB,IL6,IL6R,MYC
hsa-miR-451a	Gene Ontology - Biological Process	hepatic immune response	experimental (any)	2	0.004	6.83e-5	IL6, IL6R
hsa-miR-451a	KEGG	Hepatitis B	experimental (strong)	8	0.868	6.94e-5	AKT1, BCL2,IKBKB,IL6,MAP3K1,MAPK1,MMP9,MYC
hsa-miR-451a	WikiPathways	ncRNAs involved in STAT3 signaling in hepatocellular carcinoma	experimental (any)	2	0.029	7.28e-4	IL6, IL6R
hsa-miR-451a	WikiPathways	Hepatitis C and Hepatocellular Carcinoma	experimental (strong)	4	0.365	0.002	AKT1, IL6,IL6R,MYC
hsa-miR-451a	KEGG	Hepatitis C	experimental (any)	3	0.226	0.003	AKT1, IKBKB,MAPK1
hsa-miR-451a	Gene Ontology - Biological Process	hepatic immune response	experimental (strong)	2	0.016	0.004	IL6, IL6R
hsa-miR-451a	WikiPathways	ncRNAs involved in STAT3 signaling in hepatocellular carcinoma	experimental (strong)	2	0.097	0.009	IL6, IL6R
hsa-miR-451a	WikiPathways	ncRNAs involved in Wnt signaling in hepatocellular carcinoma	experimental (any)	2	0.170	0.013	MYC, ROR2
hsa-miR-451a	KEGG	Hepatitis C	experimental (strong)	3	0.592	0.034	AKT1, IKBKB,MAPK1

## Sheet: Table S5
No.	Edge	Type	EdgeBetweenness
1	FOS (interacts with) H2AFZ	2	512.844
2	C8B (interacts with) FTCD	2	423.059
3	STMN1 (interacts with) TUBA1B	2	408.917
4	hsa-miR-1301-3p (interacts with) MT1F	1	387.962
5	hsa-miR-25-5p (interacts with) HAL	1	380.969
6	hsa-miR-331-5p (interacts with) FOS	1	376.999
7	hsa-miR-326 (interacts with) GLS2	1	370.499
8	FTCD (interacts with) HAL	2	369.985
9	hsa-miR-1301-3p (interacts with) CLEC4G	1	348.002
10	hsa-miR-25-5p (interacts with) STMN1	1	343.13
11	hsa-miR-326 (interacts with) SERPINA4	1	313.911
12	hsa-miR-2277-5p (interacts with) C8B	1	307.479
13	hsa-miR-1301-3p (interacts with) IGF1	1	279.784
14	hsa-miR-25-5p (interacts with) ANXA2	1	275.018
15	HAL (interacts with) LYVE1	2	270.897
16	IGF1 (interacts with) PPARGC1A	2	265.211
17	ANXA2 (interacts with) LPA	2	261.199
18	hsa-miR-331-5p (interacts with) ADH4	1	243.243
19	hsa-miR-15b-5p (interacts with) MT1E	1	242.038
20	C1R (interacts with) C8B	2	241.999
21	C8B (interacts with) FCN3	2	241.999
22	hsa-miR-331-5p (interacts with) CNDP1	1	239.983
23	ASS1 (interacts with) DHODH	2	238.438
24	FTCD (interacts with) GLS2	2	234.131
25	hsa-miR-326 (interacts with) IGF1	1	229.054
26	FTCD (interacts with) LPA	2	220.275
27	hsa-miR-2277-5p (interacts with) PPARGC1A	1	217.568
28	hsa-miR-25-5p (interacts with) SORT1	1	215.047
29	hsa-miR-2277-5p (interacts with) CYP39A1	1	214
30	hsa-miR-25-5p (interacts with) ILF2	1	214
31	hsa-miR-25-5p (interacts with) GLYAT	1	214
32	hsa-miR-25-5p (interacts with) ECHDC2	1	214
33	hsa-miR-301a-3p (interacts with) PEA15	1	214
34	hsa-miR-326 (interacts with) ERRFI1	1	214
35	hsa-miR-331-5p (interacts with) DNASE1L3	1	214
36	hsa-miR-369-5p (interacts with) SORT1	1	214
37	hsa-miR-376c-3p (interacts with) RASGEF1B	1	214
38	ASS1 (interacts with) SAT1	2	214
39	CD4 (interacts with) CIDEB	2	214
40	FXYD1 (interacts with) TUBA1B	2	214
41	H2AFZ (interacts with) POLR2K	2	214
42	H2AFZ (interacts with) HIST1H2AE	2	214
43	LYVE1 (interacts with) STAB1	2	214
44	SERPINA4 (interacts with) VNN3	2	214
45	HAMP (interacts with) SLC25A37	2	208.856
46	hsa-miR-374b-3p (interacts with) C8B	1	207.951
47	PCK1 (interacts with) PPARGC1A	2	205.432
48	hsa-miR-331-5p (interacts with) PPARGC1A	1	203.437
49	hsa-miR-326 (interacts with) CD4	1	202.306
50	C8B (interacts with) SERPINA4	2	199.375
51	FTCD (interacts with) HGFAC	2	199.018
52	FTCD (interacts with) TTC36	2	199.018
53	hsa-miR-25-5p (interacts with) CYP2C19	1	195.695
54	hsa-miR-25-5p (interacts with) PEA15	1	191.641
55	IGF1 (interacts with) STMN1	2	187.087
56	hsa-miR-25-5p (interacts with) CYP2C8	1	184.73
57	FTCD (interacts with) SARDH	2	183.307
58	hsa-miR-15b-5p (interacts with) GLS2	1	182.023
59	hsa-miR-331-5p (interacts with) ANXA2	1	181.934
60	hsa-miR-15b-5p (interacts with) THY1	1	179.336
61	CNDP1 (interacts with) MAT1A	2	177.122
62	hsa-miR-25-5p (interacts with) GSTZ1	1	174.633
63	hsa-miR-326 (interacts with) LYVE1	1	174.229
64	CLEC4G (interacts with) FCN2	2	174.122
65	hsa-miR-331-5p (interacts with) PEA15	1	173.932
66	hsa-miR-326 (interacts with) SORT1	1	173.891
67	hsa-miR-326 (interacts with) RASGEF1B	1	173.597
68	ADH4 (interacts with) C8B	2	173.513
69	GCGR (interacts with) PPARGC1A	2	173.159
70	CD4 (interacts with) FOS	2	171.045
71	ANXA2 (interacts with) CD4	2	164.466
72	hsa-miR-331-5p (interacts with) CAP2	1	162.37
73	hsa-miR-331-5p (interacts with) SLC25A37	1	162.096
74	hsa-miR-379-5p (interacts with) HAL	1	161.954
75	ASS1 (interacts with) FTCD	2	161.561
76	FTCD (interacts with) PCK1	2	161.162
77	hsa-miR-1301-3p (interacts with) PEA15	1	159.128
78	hsa-miR-324-5p (interacts with) GSTZ1	1	158.331
79	hsa-miR-1180-3p (interacts with) PPARGC1A	1	157.326
80	FOS (interacts with) IGF1	2	155.912
81	LYVE1 (interacts with) STAB2	2	155.9
82	hsa-miR-136-5p (interacts with) RAB3B	1	155.52
83	hsa-miR-331-5p (interacts with) RASGEF1B	1	153.65
84	hsa-miR-2277-5p (interacts with) CYP2C19	1	153.134
85	hsa-miR-1180-3p (interacts with) ITIH4	1	152.988
86	hsa-miR-106b-5p (interacts with) LYVE1	1	152.319
87	HAL (interacts with) SDS	2	150.709
88	MT1F (interacts with) MT1X	2	150.653
89	IGF1 (interacts with) IGFBP3	2	150.028
90	hsa-miR-1301-3p (interacts with) RAB3B	1	149.226
91	hsa-miR-1180-3p (interacts with) STMN1	1	148.689
92	hsa-miR-25-5p (interacts with) RASGEF1B	1	147.303
93	hsa-miR-25-5p (interacts with) DHODH	1	146.839
94	hsa-miR-331-5p (interacts with) RAB3B	1	144.416
95	hsa-miR-326 (interacts with) STC1	1	143.791
96	FBP1 (interacts with) PPARGC1A	2	143.414
97	hsa-miR-1301-3p (interacts with) SORT1	1	143.008
98	hsa-miR-2277-5p (interacts with) RAB3B	1	142.692
99	hsa-miR-1301-3p (interacts with) CYP2C9	1	141.661
100	hsa-miR-18a-5p (interacts with) PPARGC1A	1	140.961
101	hsa-miR-324-5p (interacts with) CYP2C9	1	140.548
102	hsa-miR-15b-5p (interacts with) ANXA2	1	139.346
103	hsa-miR-25-5p (interacts with) ADH6	1	137.307
104	ASS1 (interacts with) GLS2	2	137.171
105	hsa-miR-326 (interacts with) THY1	1	135.931
106	hsa-miR-374b-3p (interacts with) CLEC4M	1	135.297
107	hsa-miR-1180-3p (interacts with) DHODH	1	134.996
108	hsa-miR-25-5p (interacts with) BCO2	1	134.968
109	HPX (interacts with) ITIH4	2	134.942
110	CNDP1 (interacts with) HAL	2	134.856
111	ADH4 (interacts with) AKR1B10	2	134.699
112	hsa-miR-326 (interacts with) RDH16	1	133.78
113	hsa-miR-2277-5p (interacts with) SORT1	1	132.697
114	hsa-miR-324-5p (interacts with) IGF1	1	132.514
115	hsa-miR-106b-5p (interacts with) ACLY	1	132.463
116	hsa-miR-106a-5p (interacts with) CDKN2A	1	132.132
117	CD4 (interacts with) PLVAP	2	131.882
118	hsa-miR-25-5p (interacts with) SLC1A4	1	131.457
119	hsa-miR-2277-5p (interacts with) CYP2C18	1	131.341
120	LCAT (interacts with) LPA	2	131.136
121	hsa-miR-1301-3p (interacts with) THY1	1	129.576
122	hsa-miR-374b-3p (interacts with) CYP2C19	1	127.974
123	hsa-miR-1180-3p (interacts with) LYVE1	1	127.494
124	FTCD (interacts with) HAO2	2	126.663
125	hsa-miR-324-5p (interacts with) CDH13	1	125.675
126	hsa-miR-326 (interacts with) ADRA1A	1	125.626
127	hsa-miR-106a-5p (interacts with) CNDP1	1	124.927
128	hsa-miR-2277-5p (interacts with) SLC25A37	1	124.448
129	hsa-miR-331-5p (interacts with) DHODH	1	123.917
130	ACLY (interacts with) GLS2	2	122.928
131	HPX (interacts with) IGFBP3	2	122.141
132	CCNA2 (interacts with) STMN1	2	121.877
133	CD4 (interacts with) CLEC4M	2	121.752
134	hsa-miR-1301-3p (interacts with) SLC25A37	1	118.562
135	CD4 (interacts with) ITIH4	2	117.922
136	hsa-miR-18a-5p (interacts with) STMN1	1	117.534
137	hsa-miR-326 (interacts with) ADH6	1	116.055
138	hsa-miR-106b-5p (interacts with) CYP2C18	1	114.029
139	ITIH4 (interacts with) SERPINA4	2	113.302
140	hsa-miR-18a-5p (interacts with) RAB3B	1	112.673
141	CD4 (interacts with) GNAO1	2	112.612
142	HPX (interacts with) LPA	2	111.604
143	hsa-miR-136-5p (interacts with) ACLY	1	111.515
144	hsa-miR-379-5p (interacts with) THY1	1	110.526
145	hsa-miR-374b-3p (interacts with) RAB3B	1	110.156
146	hsa-miR-324-5p (interacts with) PEA15	1	108.502
147	CCNA2 (interacts with) H2AFZ	2	108.239
148	HAO2 (interacts with) PCK1	2	107.301
149	CD4 (interacts with) LYVE1	2	106.628
150	CNDP1 (interacts with) GLS2	2	105.586
151	hsa-miR-379-5p (interacts with) CYP4A11	1	105.336
152	hsa-miR-331-5p (interacts with) RGS5	1	105.081
153	hsa-miR-18a-5p (interacts with) GNAO1	1	103.692
154	AKR1B10 (interacts with) GSTZ1	2	103.576
155	CD4 (interacts with) CDKN2A	2	102.984
156	hsa-miR-136-5p (interacts with) CCNA2	1	99.8616
157	hsa-miR-2277-5p (interacts with) SLC1A4	1	99.3112
158	hsa-miR-324-5p (interacts with) THY1	1	99.2515
159	ACACB (interacts with) PPARGC1A	2	98.7114
160	hsa-miR-1180-3p (interacts with) RAB3B	1	98.689
161	hsa-miR-451a (interacts with) RAB3B	1	98.3086
162	hsa-miR-324-5p (interacts with) SLC25A37	1	97.4659
163	hsa-miR-18a-5p (interacts with) DHODH	1	97.4032
164	hsa-miR-18a-5p (interacts with) BCO2	1	96.464
165	hsa-miR-106a-5p (interacts with) CYP2C19	1	94.9816
166	CDKN2A (interacts with) EBF1	2	94.5698
167	hsa-miR-326 (interacts with) RGS5	1	94.4596
168	CDH13 (interacts with) CDKN2A	2	93.9321
169	HAMP (interacts with) HPX	2	93.6645
170	hsa-miR-1301-3p (interacts with) GNAO1	1	93.292
171	H2AFZ (interacts with) TUBA1B	2	92.7459
172	hsa-miR-106b-5p (interacts with) RAB3B	1	91.7874
173	CYP1A2 (interacts with) CYP2C19	2	91.2987
174	hsa-miR-326 (interacts with) SLC1A4	1	90.7962
175	hsa-miR-2277-5p (interacts with) RGS5	1	90.3136
176	LYVE1 (interacts with) SPP1	2	90.2272
177	CCNA2 (interacts with) CDKN2A	2	89.4464
178	hsa-miR-374b-3p (interacts with) EBF1	1	88.7416
179	ASS1 (interacts with) CNDP1	2	88.5813
180	CD4 (interacts with) THY1	2	87.5983
181	hsa-miR-324-5p (interacts with) RAB3B	1	86.8844
182	hsa-miR-324-5p (interacts with) EGR1	1	86.76
183	hsa-miR-106a-5p (interacts with) RAB3B	1	86.6077
184	hsa-miR-1180-3p (interacts with) CDKN2A	1	86.3027
185	hsa-miR-331-5p (interacts with) ADH6	1	85.7666
186	hsa-miR-381-3p (interacts with) RAB3B	1	85.6264
187	hsa-miR-17-5p (interacts with) CNDP1	1	85.0375
188	CDKN2A (interacts with) IGFBP3	2	84.5699
189	hsa-miR-326 (interacts with) ITGA6	1	84.361
190	ANXA2 (interacts with) SPP1	2	83.9487
191	hsa-miR-106b-5p (interacts with) SLC25A37	1	83.5375
192	hsa-miR-106b-5p (interacts with) ADH6	1	83.3528
193	FOS (interacts with) SPP1	2	82.9303
194	HPX (interacts with) LCAT	2	82.8644
195	hsa-miR-451a (interacts with) THY1	1	82.4518
196	LYVE1 (interacts with) PLVAP	2	82.1178
197	hsa-miR-2277-5p (interacts with) RDH16	1	82.0867
198	hsa-miR-379-5p (interacts with) PEA15	1	82.0505
199	hsa-miR-1180-3p (interacts with) THY1	1	82.0476
200	hsa-miR-18a-5p (interacts with) STC1	1	80.9356
201	hsa-miR-381-3p (interacts with) THY1	1	80.7922
202	EGR1 (interacts with) IGF1	2	80.0991
203	MT1E (interacts with) MT1F	2	79.681
204	hsa-miR-1301-3p (interacts with) ADRA1A	1	78.8081
205	ACLY (interacts with) PPARGC1A	2	77.8082
206	hsa-miR-18a-5p (interacts with) RASGEF1B	1	76.8194
207	CD4 (interacts with) IGF1	2	76.7717
208	ASS1 (interacts with) SDS	2	75.8563
209	ACACB (interacts with) CNDP1	2	75.7608
210	hsa-miR-324-5p (interacts with) EBF1	1	73.3766
211	CYP2C19 (interacts with) CYP2C9	2	73.3039
212	hsa-miR-381-3p (interacts with) CLEC4M	1	72.6602
213	hsa-miR-381-3p (interacts with) CAP2	1	72.4996
214	hsa-miR-1180-3p (interacts with) SLC1A4	1	72.2561
215	hsa-miR-1180-3p (interacts with) CD4	1	71.3434
216	hsa-miR-379-5p (interacts with) GNAO1	1	70.9492
217	hsa-miR-17-5p (interacts with) CYP2C19	1	70.8901
218	hsa-miR-374b-3p (interacts with) ADH4	1	70.8071
219	ACLY (interacts with) PCK1	2	70.7494
220	hsa-miR-381-3p (interacts with) SORT1	1	70.6527
221	CLEC4M (interacts with) STAB2	2	70.0128
222	ADH4 (interacts with) ADH6	2	69.7922
223	CDKN2A (interacts with) IGF1	2	69.7732
224	hsa-miR-379-5p (interacts with) RGS5	1	68.7224
225	hsa-miR-1180-3p (interacts with) RGS5	1	68.3507
226	hsa-miR-324-5p (interacts with) ADRA1A	1	68.2523
227	hsa-miR-324-5p (interacts with) ITGA6	1	68.161
228	hsa-miR-18a-5p (interacts with) ITGA6	1	67.8033
229	hsa-miR-106b-5p (interacts with) EBF1	1	67.6382
230	hsa-miR-17-5p (interacts with) PEA15	1	67.1724
231	CYP2C19 (interacts with) CYP4A11	2	66.8575
232	hsa-miR-324-5p (interacts with) RGS5	1	65.682
233	hsa-miR-374b-3p (interacts with) RGS5	1	64.285
234	C1R (interacts with) FCN2	2	63.7705
235	FCN2 (interacts with) FCN3	2	63.7705
236	ASS1 (interacts with) MAT1A	2	63.5713
237	hsa-miR-106a-5p (interacts with) PEA15	1	63.4581
238	hsa-miR-17-5p (interacts with) DHODH	1	63.3979
239	MT1E (interacts with) MT1X	2	63.3472
240	hsa-miR-324-5p (interacts with) GNAO1	1	62.9141
241	CYP2C18 (interacts with) CYP2C9	2	62.5213
242	SPP1 (interacts with) THY1	2	62.2003
243	ADH4 (interacts with) RDH16	2	61.449
244	hsa-miR-374b-3p (interacts with) ADRA1A	1	60.9953
245	IGF1 (interacts with) THY1	2	60.5175
246	hsa-miR-17-5p (interacts with) EBF1	1	59.2405
247	hsa-miR-106a-5p (interacts with) DHODH	1	58.9721
248	MAT1A (interacts with) SARDH	2	58.8561
249	CLEC4M (interacts with) ITIH4	2	58.5333
250	hsa-miR-381-3p (interacts with) SLC1A4	1	56.6949
251	CCNA2 (interacts with) FOS	2	55.0914
252	CDKN2A (interacts with) FOS	2	54.983
253	IGFBP3 (interacts with) SPP1	2	54.8647
254	hsa-miR-18a-5p (interacts with) SLC1A4	1	54.7014
255	ACACB (interacts with) GLS2	2	53.1487
256	CYP2C8 (interacts with) CYP2C9	2	53.1415
257	EGR1 (interacts with) FOS	2	51.3444
258	IGF1 (interacts with) SPP1	2	50.7888
259	GNAO1 (interacts with) RGS5	2	49.1762
260	CYP1A2 (interacts with) CYP2C9	2	49.101
261	ITGA6 (interacts with) SPP1	2	47.3658
262	CYP2C19 (interacts with) CYP2C8	2	47.0231
263	hsa-miR-381-3p (interacts with) GNAO1	1	46.1662
264	hsa-miR-136-5p (interacts with) EGR1	1	44.8971
265	CYP1A2 (interacts with) CYP2C18	2	44.1243
266	hsa-miR-451a (interacts with) GNAO1	1	42.072
267	GCGR (interacts with) PCK1	2	40.8413
268	CYP2C18 (interacts with) CYP4A11	2	40.6349
269	ACLY (interacts with) FBP1	2	40.0682
270	ITGA6 (interacts with) THY1	2	39.2282
271	hsa-miR-106a-5p (interacts with) EBF1	1	36.805
272	CYP2C9 (interacts with) CYP4A11	2	35.681
273	CDKN2A (interacts with) EGR1	2	35.4762
274	CYP1A2 (interacts with) CYP2C8	2	31.1637
275	FBP1 (interacts with) PCK1	2	30.5177
276	ACACB (interacts with) PCK1	2	30.1726
277	CD4 (interacts with) SPP1	2	28.2786
278	CYP2C8 (interacts with) CYP4A11	2	27.2609
279	ACACB (interacts with) ACLY	2	24.3346
280	HAO2 (interacts with) TTC36	2	14.9822
281	HAO2 (interacts with) HGFAC	2	14.9822
282	CYP1A2 (interacts with) CYP4A11	2	11.73
283	C1R (interacts with) FCN3	2	2
